# Supplementary material for: Optimising Vine Weevil, Otiorhynchus sulcatus F. (Coleoptera: Curculionidae), Monitoring Tool Design
Source: Insects. 2022 Jan 12;13(1):80. doi: 10.3390/insects13010080 (PMC8777626; doi:10.3390/insects13010080)
Supplement: Supplementary file 1 [file insects-13-00080-s001.zip]

Archive with 1 entries (1 files):
- insects-1518082-supplementary.pdf
